# Supplementary material for: Transcriptome analysis and genome-wide identification of the dehydration-responsive element binding gene family in jackfruit under cold stress
Source: BMC Genomics. 2024 Sep 4;25:833. doi: 10.1186/s12864-024-10732-1 (PMC11373402; doi:10.1186/s12864-024-10732-1)
Supplement: Supplementary file 1 — Supplementary Material 1: Supplementary Data 1 Summary of primers used in this study [file 12864_2024_10732_MOESM1_ESM.xlsx]

## Sheet: Sheet1
Table S1. Summary of primers used in this study
Code	Primer name	Use	Sequence（5’→3’）
1	AhDREB12-F	qRT-PCR	ACGCCAAGGGACATCCAG
	AhDREB12-R	qRT-PCR	CGTCACTCACGAACACCGA
2	AhDREB21-F	qRT-PCR	CATTCTCCCGAAAGCCAA
	AhDREB21-R	qRT-PCR	CATCCTCAACAAGCATAAACG
3	AhDREB29-F	qRT-PCR	CGCCACCCATTATTGAAAA
	AhDREB29-R	qRT-PCR	GCCGATGACTGAGACGCA
4	AhDREB34-F	qRT-PCR	ATGACCCGCCCCTAACTC
	AhDREB34-R	qRT-PCR	AAACCCATTTCCCGCTCC
